# Supplementary material for: On the possibility of death of new genes – evidence from the deletion of de novo microRNAs
Source: BMC Genomics. 2018 May 23;19:388. doi: 10.1186/s12864-018-4755-1 (PMC5966946; doi:10.1186/s12864-018-4755-1)
Supplement: Supplementary file 3 — Raw data of male fitness components for mir-977 KO. Detail components: male fertility (related to Fig. 3a and Additional file 1: Figure S1b), stimulating ovulation (related to Fig. 3a), sperm quality (related to Fig. 3a), meiotic drive (related to Fig. 3b). (XLSX 12 kb) [file 12864_2018_4755_MOESM3_ESM.xlsx]

## Sheet: legend
On the possibility of death of new genes – Evidence from the deletion of de novo microRNAs
Guang-An Lu, Yixin Zhao, Zhongqi Liufu , Chung-I Wu
Additional file 3: Raw data of male fitness components for mir-977 KO
Detail components: male fertility (related to Fig 3a and FigS1b),stimulating ovulation (related to Fig 3a), sperm quality (related to Fig 3a),meiotic drive (related to Fig 3b)

## Sheet: male fertility
Control	mir-977 KO	Control-2	mir-977 KO-2
99	182	87	109
120	234	107	128
123	154	79	101
148	199	92	138
100	83	83	101
76	149	92	121
127	160	79	130
37	118	40	155
126	183	101	107
123	216	101	107
122	105	96	160
93	152	74	125
137	92	90	107
104	152	99	87
115	191	58	46
		46
		102
		101

## Sheet: stimulating ovulation
Control	mir-977 KO
30	87
38	31
32	41
30	60
55	43
62	41
41	41
17	42
42	25
53	76
43	34
25	50
17
32
13
20

## Sheet: sperm quality
Control	mir-977 KO
0.666667	0.965517
0.763158	0.83871
0.875	0.341463
0.933333	0.85
0.672727	0.860465
0.967742	0.926829
0.682927	1
0.882353	0.928571
0.880952	0.72
0.962264	0.828947
0.930233	0.794118
0.84	0.92
0.882353
0.96875
1
0.75

## Sheet: meiotic drive 
Control	mir-977 KO
0.903846	1.33333
0.875	1.03478
0.921875	0.75
0.873418	0.95098
1.32558	1.02439
1.30303	0.986667
0.895522	1.10526
1.05556	0.966667
1.1	0.867347
0.952381	1.34783
1.39216	1.56098
1.11364	0.9
0.957143	1.2439
1.03922	1
0.742424	0.94898
